# Supplementary material for: Direct Synthesis of Allylic Sulfones via Hydrosulfonylation of 1,3-Dienes with Sulfinic Acids
Source: Molecules. 2025 Apr 16;30(8):1785. doi: 10.3390/molecules30081785 (PMC12029303; doi:10.3390/molecules30081785)
Supplement: Supplementary file 1 [file molecules-30-01785-s001.zip]

Archive with 1 entries (1 files):
- molecules-3547252-supplementary.pdf
